# Supplementary material for: Serial intravital 2-photon microscopy and analysis of the kidney using upright microscopes
Source: Front Physiol. 2023 Apr 24;14:1176409. doi: 10.3389/fphys.2023.1176409 (PMC10164931; doi:10.3389/fphys.2023.1176409)
Supplement: Supplementary file 2 [file DataSheet3.ZIP]

Archive with 5 entries (5 files):
- BigStitcher-DenoisingValidation.pdf
- FIJI-Scripts-DenoisingValidation/1-Split_Timepoints.ijm
- FIJI-Scripts-DenoisingValidation/2-Assemble_4D_Stack.ijm
- FIJI-Scripts-DenoisingValidation/3-GroundTruthAverageNoisyTimePoints.ijm
- FIJI-Scripts-DenoisingValidation/4-GroundTruthConcatenate.ijm
