# Supplementary material for: Serial intravital 2-photon microscopy and analysis of the kidney using upright microscopes
Source: Front Physiol. 2023 Apr 24;14:1176409. doi: 10.3389/fphys.2023.1176409 (PMC10164931; doi:10.3389/fphys.2023.1176409)
Supplement: Supplementary file 2 [file DataSheet3.ZIP › FIJI-Scripts-DenoisingValidation/1-Split_Timepoints.ijm]

#@ File (label = "Output directory", style = "directory") output
getDimensions(width, height, channels, slices, frames);
title=getTitle();
//output=output+File.separator;
for (i = 1; i <= frames; i++) {
	selectWindow(title);
	Stack.setFrame(i);
	run("Duplicate...", "duplicate frames="+i);
	
	savepath=output+File.separator+"t"+i+".tif";
	save(savepath);
	close();
}
