# Supplementary material for: Serial intravital 2-photon microscopy and analysis of the kidney using upright microscopes
Source: Front Physiol. 2023 Apr 24;14:1176409. doi: 10.3389/fphys.2023.1176409 (PMC10164931; doi:10.3389/fphys.2023.1176409)
Supplement: Supplementary file 2 [file DataSheet3.ZIP › FIJI-Scripts-DenoisingValidation/2-Assemble_4D_Stack.ijm]

#@ File (label = "Input directory", style = "directory") rawdatafolder

setBatchMode("hide");
close("*");

print(rawdatafolder+File.separator);
	

for (c = 0; c < 1000; c++) {
	if (File.exists(rawdatafolder+File.separator+"fused_tp_1_ch_"+c+".tif")) {
		print(rawdatafolder+File.separator+"fused_tp_1_ch_"+c+".tif");
		run("Bio-Formats Importer", "open=["+rawdatafolder+File.separator+"fused_tp_1_ch_"+c+".tif] autoscale color_mode=Composite rois_import=[ROI manager] view=Hyperstack stack_order=XYCZT");
			for (g = 2; g<1000; g++) {
				if (File.exists(rawdatafolder+File.separator+"fused_tp_"+g+"_ch_"+c+".tif")) {
					run("Bio-Formats Importer", "open=["+rawdatafolder+File.separator+"fused_tp_"+g+"_ch_"+c+".tif] autoscale color_mode=Composite rois_import=[ROI manager] view=Hyperstack stack_order=XYCZT");
					run("Concatenate...", "  title=fused_tp_"+g+"_ch_"+c+".tif open image1=fused_tp_"+g-1+"_ch_"+c+".tif image2=fused_tp_"+g+"_ch_"+c+".tif image3=[-- None --]");
				}
			}
			rename("Ch"+c);
	}
}

setBatchMode("exit and display");
run("Merge Channels...");
