# Supplementary material for: Serial intravital 2-photon microscopy and analysis of the kidney using upright microscopes
Source: Front Physiol. 2023 Apr 24;14:1176409. doi: 10.3389/fphys.2023.1176409 (PMC10164931; doi:10.3389/fphys.2023.1176409)
Supplement: Supplementary file 2 [file DataSheet3.ZIP › FIJI-Scripts-DenoisingValidation/3-GroundTruthAverageNoisyTimePoints.ijm]

getDimensions(width, height, channels, slices, frames);
stackname = getTitle();
//Average each focal plane over time to distill a ground truth

setBatchMode("hide");
for (j = 1; j <= slices; j++) {
	selectWindow(stackname);
	run("Duplicate...", "title=slice"+j+" duplicate slices="+j+"-"+j);
	run("Z Project...", "projection=[Average Intensity]");
	if (j==2) {
		run("Concatenate...", "open image1=[AVG_slice1] image2=[AVG_slice2] image3=[-- None --]");
		rename("AVG_"+stackname);

	}
	
	if (j>2) {
		run("Concatenate...", "open image1=[AVG_"+stackname+"] image2=[AVG_slice"+j+"] image3=[-- None --]");
		rename("AVG_"+stackname);
	
	}
	selectWindow("slice"+j);
	close();

}
selectWindow("AVG_"+stackname);
run("Properties...", "slices="+slices+" frames=1");

setBatchMode("exit and display");
