# Supplementary material for: Serial intravital 2-photon microscopy and analysis of the kidney using upright microscopes
Source: Front Physiol. 2023 Apr 24;14:1176409. doi: 10.3389/fphys.2023.1176409 (PMC10164931; doi:10.3389/fphys.2023.1176409)
Supplement: Supplementary file 2 [file DataSheet3.ZIP › FIJI-Scripts-DenoisingValidation/4-GroundTruthConcatenate.ijm]

#@ int (label = "How many temporal frames does the noisy data have?") concatenatedframes

setBatchMode("hide");
title=getTitle();
close("\\Others");
getDimensions(width, height, channels, slices, frames);
run("Duplicate...", "title=temp0 duplicate");

for (i = 1; i < concatenatedframes; i++) {
	selectWindow(title);
	run("Duplicate...", "title=temp duplicate");
	run("Concatenate...", "  title=temp"+i+" open image1=temp image2=temp"+i-1);
}

selectWindow("temp"+i-1);
run("Properties...", "slices="+slices+" frames="+concatenatedframes);
rename("GroundTruth-Trimmed-Concatenated")
setBatchMode("exit and display");
