# Supplementary material for: Serial intravital 2-photon microscopy and analysis of the kidney using upright microscopes
Source: Front Physiol. 2023 Apr 24;14:1176409. doi: 10.3389/fphys.2023.1176409 (PMC10164931; doi:10.3389/fphys.2023.1176409)
Supplement: Supplementary file 3 [file DataSheet4.ZIP]

Archive with 19 entries (19 files):
- IVMdenoising/BM3D/GAT_BM3D.m
- IVMdenoising/BM3D/NoiseEstimationYangTai/noiseest.m
- IVMdenoising/BM3D/NoiseEstimationYangTai/refinednoiseest.m
- IVMdenoising/BM4D/GAT_BM4D_Parallel.m
- IVMdenoising/BM4D/NoiseEstimationYangTai/noiseest.m
- IVMdenoising/BM4D/NoiseEstimationYangTai/refinednoiseest.m
- IVM-Processing_/BM3D_.ijm
- IVM-Processing_/BM3D-Batch_.ijm
- IVM-Processing_/BM4D_.ijm
- IVM-Processing_/BM4D-Batch_.ijm
- IVM-Processing_/Noise2Void_.ijm
- IVM-Processing_/Noise2Void-Batch_.ijm
- IVM-Processing_/PureDenoise_.ijm
- IVM-Processing_/PureDenoise-Batch_.ijm
- IVM-Processing_/SIFT-Multichannel-Registration_.ijm
- IVM-Processing_/SIFT-Multichannel-Registration-Batch_.ijm
- IVM-Processing-Toolbox-Manual.pdf
- IVM-Processing-Toolbox-Setup.pdf
- PureDenoiseIJ.ijm
