# Supplementary material for: Serial intravital 2-photon microscopy and analysis of the kidney using upright microscopes
Source: Front Physiol. 2023 Apr 24;14:1176409. doi: 10.3389/fphys.2023.1176409 (PMC10164931; doi:10.3389/fphys.2023.1176409)
Supplement: Supplementary file 3 [file DataSheet4.ZIP › PureDenoiseIJ.ijm]

setBatchMode("hide");
IJfolder=getDirectory("imagej")+File.separator;
run("Conversions...", " ");
open(IJfolder+"temp.tif");
File.delete(IJfolder+"temp.tif");
File.delete(IJfolder+"temp-denoised.tif");

getDimensions(width, height, channels, slices, frames);
bits=bitDepth();

rename("temp_noisy");

for (j = 1; j <= channels; j++) {

	selectWindow("temp_noisy");
	run("Duplicate...", "title=C" + j + " duplicate channels=" + j);

	if (slices>1 || frames>1) {
		run("PureDenoise ", "parameters='5 10' estimation='Auto Global' ");
	} else {
	
		run("PureDenoise ", "parameters='1 10' estimation='Auto Global' ");
	}
	
	selectWindow("Denoised-C"+j);
	rename("C"+j+"-tempdn");
	run(bits+"-bit");
}

	
if (channels==5) {

			run("Merge Channels...", "c1=C1-tempdn c2=C2-tempdn c3=C3-tempdn c4=C4-tempdn c5=C5dn-temp create");
			run("Properties...", "slices="+slices+" frames="+frames);
				Stack.setSlice(round(slices/2));
				Stack.setFrame(round(frames/2));

			
			

		Stack.setChannel(1);
		run("Red");
		resetMinAndMax();
		run("Enhance Contrast", "saturated=0.35");
		
		Stack.setChannel(2);
		run("Yellow");
		resetMinAndMax();
		run("Enhance Contrast", "saturated=0.35");
		
		Stack.setChannel(3);
		run("Blue");
		resetMinAndMax();
		run("Enhance Contrast", "saturated=0.35");
		
		Stack.setChannel(4);
		run("Green");
		resetMinAndMax();
		run("Enhance Contrast", "saturated=0.35");
		
		Stack.setChannel(5);
		run("Cyan");
		resetMinAndMax();
		run("Enhance Contrast", "saturated=0.35");
	}
	
		if (channels==4) {

	run("Merge Channels...", "c1=C1-tempdn c2=C2-tempdn c3=C3-tempdn c4=C4-tempdn create");
			run("Properties...", "slices="+slices+" frames="+frames);

				Stack.setSlice(round(slices/2));
				Stack.setFrame(round(frames/2));


		Stack.setChannel(1);
		run("Grays");
		resetMinAndMax();
		run("Enhance Contrast", "saturated=0.35");
		
		Stack.setChannel(2);
		run("Red");
		resetMinAndMax();
		run("Enhance Contrast", "saturated=0.35");
		
		Stack.setChannel(3);
		run("Green");
		resetMinAndMax();
		run("Enhance Contrast", "saturated=0.35");
		
		Stack.setChannel(4);
		run("Blue");
		resetMinAndMax();
		run("Enhance Contrast", "saturated=0.35");
		
	}
	
			if (channels==3) {

	run("Merge Channels...", "c1=C1-tempdn c2=C2-tempdn c3=C3-tempdn create");
			run("Properties...", "slices="+slices+" frames="+frames);

				Stack.setSlice(round(slices/2));
				Stack.setFrame(round(frames/2));
			
		Stack.setChannel(1);
		run("Red");
		resetMinAndMax();
		run("Enhance Contrast", "saturated=0.35");
		
		Stack.setChannel(2);
		run("Green");
		resetMinAndMax();
		run("Enhance Contrast", "saturated=0.35");
		
		Stack.setChannel(3);
		run("Blue");
		resetMinAndMax();
		run("Enhance Contrast", "saturated=0.35");
		
	}
	
				if (channels==2) {

	run("Merge Channels...", "c1=C1-tempdn c2=C2-tempdn create");
			run("Properties...", "slices="+slices+" frames="+frames);
				Stack.setSlice(round(slices/2));
				Stack.setFrame(round(frames/2));
			
		Stack.setChannel(1);
		run("Red");
		resetMinAndMax();
		run("Enhance Contrast", "saturated=0.35");
		
		Stack.setChannel(2);
		run("Green");
		resetMinAndMax();
		run("Enhance Contrast", "saturated=0.35");
		
	}
	
	if (channels==1) {
		Stack.setSlice(round(slices/2));
		Stack.setFrame(round(frames/2));
		run("Properties...", "slices="+slices+" frames="+frames);
		run("Grays");
		resetMinAndMax();
		run("Enhance Contrast", "saturated=0.35");

		
	}				
	
		
save(IJfolder+"temp-denoised.tif");

run("Quit");
