# Supplementary material for: Serial intravital 2-photon microscopy and analysis of the kidney using upright microscopes
Source: Front Physiol. 2023 Apr 24;14:1176409. doi: 10.3389/fphys.2023.1176409 (PMC10164931; doi:10.3389/fphys.2023.1176409)
Supplement: Supplementary file 4 [file DataSheet1.ZIP]

Archive with 7 entries (7 files):
- 3D printed holder-Assembly Instructions.pdf
- wAIW-Titanium.stl
- Holder-BasePlate.stl
- Holder-LateralSupports.stl
- Holder-LockingClips.stl
- Holder-Pillars.stl
- Holder-TopPlate.stl
